# Supplementary material for: The trade of glass beads in early medieval Illyricum: towards an Islamic monopoly
Source: Archaeol Anthropol Sci. 2018 Jan 12;11(3):1107–22. doi: 10.1007/s12520-017-0583-5 (PMC6743683; doi:10.1007/s12520-017-0583-5)
Supplement: Supplementary file 1 — LA-ICP-MS data of glass standards in comparison with published values. Corning A values correspond to Vicenzi et al. 2002; NIST 612 correspond to Jochum et al. 2011. Oxides, including chlorine are given in weight %, elements are given as ppm. a After Wagner et al. 2012; b After Hollocher et al. 1995. (XLSX 11 kb) [file 12520_2017_583_MOESM1_ESM.xlsx]

## Sheet: Foglio1
	V	Cr	Mn	Co	Ni	Cu	Zn	Gab	As	Rb	Sr	Y	Zr	Nb	Mo	Inb	Sn	Sb	Cs	Ba	La	Ce	Pr	Nd	Sm	Eub	Gd	Tb	Dy	Ho	Er	Tmb	Yb	Lub	Hf	Ta	Pb	Bib	U
NIST 612 (n = 5)	38.2864	35.95	40.0007	34.9011	37.3961	35.6628	37.204	35.7837	33.7758	32.2041	75.5666	36.9282	36.3762	34.7092	33.34	37.1027	33.8774	35.5143	41.4304	36.3777	37.2025	37.97	36.9361	34.9861	36.8562	36.0875	34.3939	36.4676	33.1562	37.0141	33.793	34.5882	37.2469	35.4222	34.4207	30.7845	31.5604	30.3902	36.8896
Relative σ	2.02366	0.988034	2.74017	1.83016	2.33013	2.91147	1.92468	1.28073	3.54278	0.695902	0.962749	2.4712	3.23492	2.77765	1.57676	0.988563	0.933486	7.22994	0.906211	2.5765	7.53534	7.21197	4.50505	3.17075	2.13537	1.41582	3.36448	2.17697	2.23477	2.17934	2.03075	2.02864	1.11431	2.20507	3.26863	2.66233	11.3515	1.70683	3.92613
Jochum	39.9	36.26	39.4	34.82	37.9	38.7	41.2	34	36.8	31.07	78.51	40.14	40.36	41.54	35.79	41	40.9	36.4	42.14	39.37	34.65	37.25	37.31	34.96	37.15	34	38.56	39.96	36.15	38.69	38.86	36	39.84	35	37.13	38.17	38.6	40	37.68
Accuracy	0.0404416	0.00854856	0.0152454	0.00232881	0.0132955	0.0784804	0.0969909	0.0524605	0.0821797	0.0365026	0.0374904	0.080015	0.0987071	0.164439	0.0684541	0.0950561	0.171702	0.0243327	0.016839	0.0760044	0.0736641	0.0193299	0.0100208	0.000745826	0.00790728	0.0613982	0.108041	0.0873977	0.0828172	0.0433171	0.130392	0.0392176	0.0650885	0.0120637	0.0729683	0.193489	0.182372	0.240245	0.0209773
S1 Table: LA-ICP-MS data of glass standards in comparison with recommended published values. Corning A values correspond to Vicenzi et al. 2002; NIST 612 correspond to Jochum et al. 2011. Oxides, including chlorine are given in weight %, elements are given as ppm. a After Wagner et al. 2012; b After Hollocher et al. 1995.
